# Supplementary material for: Conservation of the cooling agent binding pocket within the TRPM subfamily
Source: eLife. 2024 Nov 1;13:RP99643. doi: 10.7554/eLife.99643 (PMC11530238; doi:10.7554/eLife.99643)
Supplement: Figure 7—source data 1. [file elife-99643-fig7-data1.xlsx]

## Sheet: Avg&SEM
0 uM icilin
	0 uM Ca		20 uM Ca		500 uM Ca		3 mM Ca
Voltage (mV)	Avg	SEM	Avg	SEM	Avg	SEM	Avg	SEM
160	0.0254615	0.0141839	0.179606	0.0908468	1		3.56754	0.760369
140	0.0136743	0.0129501	0.0485611	0.0349398	0.514149	0.0275565	2.26652	0.51301
120	0.00916495	0.00763149	0.014456	0.0240654	0.296724	0.0268537	1.31199	0.32048
100	-0.00638394	0.0113424	0.0201335	0.020852	0.133921	0.0179337	0.764693	0.179068
80	-0.00356299	0.00685818	0.00238507	0.0204777	0.0770645	0.0180865	0.444448	0.108853
60	0.000634747	0.00445427	-0.00204335	0.0109174	0.0394039	0.0126854	0.20623	0.0516231
40	-0.00183305	0.00295843	-0.00580018	0.00763818	0.0109599	0.00937414	0.0866462	0.0273482
20	-0.00491628	0.00360779	-0.00321979	0.00572922	0.00863447	0.0048634	0.018294	0.00969396
0	0.00498689	0.00353503	0.00323719	0.00243104	0.0127489	0.00583879	-0.00627403	0.00452937
-20	-0.000324061	0.00203644	-2.25e-05	0.00603586	0.002228	0.00696121	-0.022897	0.00697519
-40	-0.00246729	0.002521	-0.000569833	0.00664208	0.0049613	0.00814905	-0.0348184	0.0120266
-60	-0.00105424	0.00236255	0.00544405	0.00886571	0.00207741	0.0141171	-0.0241757	0.0102646
-80	-0.00344301	0.00389623	0.00950561	0.00667517	-0.00350436	0.0128901	-0.0234209	0.0121634
-100	-0.00364834	0.00600344	0.0123496	0.0148854	-0.00266279	0.0166424	-0.0272484	0.015668
25 uM icilin
	0 uM Ca		20 uM Ca		500 uM Ca		3 mM Ca
Voltage (mV)	Avg	SEM	Avg	SEM	Avg	SEM	Avg	SEM
160	0.37195	0.309178	0.235994	0.0409805	0.835054	0.177059	4.04391	1.15089
140	0.309882	0.254385	0.164848	0.0357071	0.455832	0.0769408	2.55337	0.878728
120	0.27116	0.211897	0.131432	0.0362503	0.127573	0.0806002	1.48399	0.548218
100	0.22276	0.165841	0.0641935	0.0209124	-0.0146384	0.0783993	0.953407	0.353536
80	0.163686	0.129402	0.0561003	0.0208003	0.0135767	0.0571572	0.591902	0.210003
60	0.115781	0.0920235	0.0323344	0.0160971	-0.0170637	0.0327019	0.312363	0.109662
40	0.0871688	0.0671889	0.0344208	0.0189238	-0.0327824	0.0362351	0.152619	0.0543427
20	0.0485065	0.038672	0.0181466	0.014035	-0.0182797	0.0171876	0.0575706	0.0210547
0	0.0127514	0.0122574	0.00273387	0.00266657	0.0156464	0.0200028	0.00663999	0.00389866
-20	-0.0242204	0.0198175	-0.0066075	0.00407321	0.0110761	0.0135792	-0.0312792	0.00963169
-40	-0.0574624	0.0423739	-0.0138254	0.00308269	0.0295989	0.0243232	-0.0526919	0.0162493
-60	-0.0977353	0.0694233	-0.0241457	0.0128869	0.0465755	0.0328684	-0.123112	0.0574035
-80	-0.149132	0.0956842	-0.0480395	0.025308	0.0620654	0.0416605	-0.0897626	0.039433
-100	-0.193394	0.12653	-0.0601175	0.0369313	0.0938623	0.0651278	-0.115768	0.044438

## Sheet: 0uM_Ca
0 uM icilin
Voltage (mV)	Normalized Current (to 500 uM Ca at +160 mV)
160	0.0253082	0.0725961	0.21539108406492946	-0.0729983	0.0801694	-0.0294641	0.0141128	0.00179212	0.0064533	-0.0165704	-0.0326797	0.0075945	0.057471281912620256	-0.0148559	0.00364354	0.00429596	-0.0377893	-0.0201355	0.0732016	0.0725319	0.12462350429728265
140	0.025957169605881313	0.0509614	0.14956435719569558	-0.050049	0.019351247218254892	0.0361951	-0.00482805	-0.11828	0.025296947253831054	-0.0233493	-0.0326797	0.00264925	0.010284335231881655	-0.0147059	-0.0100197	-0.0121719	0.11147848295236878	-0.0299209	0.022915312024632498	0.011417052169345215	0.11709331882132451
120	0.020116788901662713	0.020192354347901433	-0.00919651	-0.044922	0.0084777	0.024257084000915544	0.00913616	-0.0752692	0.0108416	0.00878738	0.00163399	0.00176617	0.027223198632347425	-0.0151561	-0.0233794	-0.000954656	0.0769957	0.00432818	0.0305538	0.031564741452975935	0.0854669
100	-0.0233614	0.0370192	0.046950674836350445	-0.0454103	0.00368595	-0.00228601	0.0105474	-0.17742	0.016262270067084122	-0.00527242	-0.112745	-0.00158955	0.013914098683808843	-0.0118548	-0.00182177	0.0059666	0.018894649470054908	0.013360894809669805	0.023551842733803376	0.00671593	0.050828310902599004
80	0	0.0509614	-0.0261375	-0.000244142	0.00552893	0.00393702	0.00430811	-0.109319	0.011615973650176317	-0.00728097	-0.0571895	-0.00494526	0.00816697	-0.00780313	0.000151814	0.0059666	0.017949857404333205	-0.00790365	0.00891152	0.00402956	0.024472865302954016
60	0.00454251	0.028365334627248464	-0.00919651	-0.0234376	0.0121636	0.00635001	-0.00809626	0.0519714	0.014971668356950789	-0.00502136	-0.0457516	0.00247263	-0.023896	-0.0132053	0.00333991	-0.00405728	0.020784063338015576	0.00338727	-0.00763844	-0.0094023	0.014683773466094691
40	0.0152498	0.00817307	-0.0145208	-0.0134278	0.00681901	0.00342901	0.00289684	-0.0430108	0.00800209	-0.0120513	0.014705840778849042	-0.00194278	-0.0105868	-0.0060024	0.00166996	-0.000715992	0.011336789682032946	-0.00169363	-0.0133673	-0.00738751	0.013930714205257166
20	0.00356911	-0.00673077	-0.0116166	0.0029297	0.000921487	0.00152401	0	-0.0645163	0.000516264	-0.00753204	-0.0343136	-0.000529849	0.00272232	-0.00480192	-0.0010627	-0.00405728	0.015588081556208234	-0.000940907	-0.00445576	0.00201478	0.00753012
0	0.00324465	-0.0139423	-0.0111326	0.000488283	0.00239587	0.00266701	-0.00096561	0.0663084	0.00103253	0.00100427	0.021241776557963117	0.00282586	0.00120992	-0.00330132	0.000759069	0.00190931	0.0174775	0.00225818	-0.000636538	0.014775	-0.00489457
-20	-0.00162232	-0.00673077	0.011616641310871357	0.000976566	0.00129009	0.00419101	-0.00118844	0.016129051011905145	-0.00283945	-0.00677883	0.019607807337342232	0.00264925	-0.00967937	-0.00315126	-0.00121451	0.00381862	0.00519603	0.00131727	-0.017823	-0.0188046	-0.00376507
-40	-0.00616483	-0.01875	-0.00145208	-0.000976566	-0.00368595	-0.000762005	-0.00155983	0.035842371468990414	-0.00387198	-0.00426815	-0.0261437	-0.0065348	0.00453721	-0.00120048	0.000910887	0.00501194	-0.0014171	0.00225818	-0.00445576	-0.0161182	-0.00301205
-60	-0.00454251	-0.0317307	-0.0140368	0.00854495	-0.00571323	0.00292101	0.000371388	-0.00896058	-0.0015488	-0.0107959	0.013071871558228155	0.00264925	0.020568648658078136	-0.00345138	0.00394717	0.00262531	0.011336789682032946	0.00301091	-0.00190961	-0.00134318	-0.00715362
-80	-0.00324465	-0.0552884	0	-0.00488283	-0.0108736	-0.000635001	-0.00326821	0.0340503	-0.0113578	-0.00979168	0.019607807337342232	0.00370894	0.019661205069385686	-0.000900363	0.00121451	0.00214797	-0.00188946	-0.00545727	-0.000636538	-0.0120887	-0.0323795
-100	-0.0191434	-0.0471154	0.011616641310871357	0.0012207	-0.00810908	0.000127001	-0.00497661	0.0663084	-0.0118741	-0.022094	0.037581645454063575	0.00335571	0.0420447	-0.00360144	0.00364354	-0.00190931	-0.00803022	-0.00677454	-0.0235518	-0.047683	-0.0376507
25 uM icilin
Voltage (mV)	Normalized Current (to 500 uM Ca at +160 mV)
160	-0.0145741	0.9832097546096923	0.14721365359274002
140	-0.00910887	0.8126251219447248	0.126129
120	0.0044026	0.6897242052108827	0.1193523608930314
100	0.012448767408137022	0.5500330430867326	0.10579810846279014
80	-0.000303628	0.4190734863724501	0.0722891
60	-0.00333991	0.29684311432908006	0.0538404
40	-0.00971611	0.2162525992684527	0.0549698
20	-0.00516168	0.12357291386768725	0.027108369149676806
0	-0.00637621	0.0355943	0.00903614
-20	-0.00622436	-0.0638012	-0.00263554
-40	-0.00349172	-0.141034	-0.0278614
-60	0.00258084	-0.231028	-0.064759
-80	-0.00151814	-0.32841	-0.11747
-100	-0.000759069	-0.431833	-0.147591

## Sheet: 20uM_Ca
0 uM icilin
Voltage (mV)	Normalized Current (to 500 uM Ca at +160 mV)
160	0.059519741281623614	0.12156510296551537	0.3577333330274156
140	0.0114801	0.0158072	0.1183959049850062
120	-0.00565172	-0.0133609	0.0623806
100	0.013246202620287494	-0.0120436	0.0591978
80	-0.00264925	-0.0302972	0.040101687059908644
60	0.00529849	-0.0235227	0.0120942
40	0.00176617	-0.0210763	0.00190961
20	0.00247263	-0.0146781	0.00254615
0	0.00282586	-0.000752727	0.00763844
-20	0.00600496	0.00602181	-0.0120942
-40	-0.000529849	0.010914548118403561	-0.0120942
-60	0.00600496	0.0205118	-0.0101846
-80	0.00529849	0.022581802642645903	0.000636538
-100	0.000176617	0.041964552188186774	-0.00509229
25 uM icilin
Voltage (mV)	Normalized Current (to 500 uM Ca at +160 mV)
160	0.1591875026603669	0.2991714982551217	0.24962374179119265
140	0.0935285	0.197326	0.20368970538541192
120	0.0732167	0.19796281722714623	0.12311738577560762
100	0.0396787	0.0471037	0.10579810846279014
80	0.014643357595879623	0.0738383	0.0798193
60	0.00377893	0.0337364	0.059487881703604896
40	0.00944732	0.0222788	0.0715362
20	-0.00566839	0.017186489754432176	0.0429217
0	0.00472367	-0.00254615	0.00602409
-20	-0.0014171	-0.0146403	-0.00376507
-40	-0.0113368	-0.0101846	-0.0199548
-60	-0.00566839	-0.017823	-0.0489457
-80	-0.00283421	-0.0509229	-0.0903614
-100	-0.00283421	-0.0483768	-0.129142

## Sheet: 500uM_Ca
0 uM icilin
Voltage (mV)	Normalized Current (to 500 uM Ca at +160 mV)
160	1	1	1	1	1	1	1	1	1	1	1	1	1	1	1	1	1	1	1	1	1
140	0.4850750894395279	0.757692	0.502903	0.587405	0.6522297140199954	0.5687067978942549	0.5008554056550479	0.5161304075397107	0.5862175163058142	0.623402	0.16176430746396997	0.5065354400886162	0.37930989367547907	0.6246991307922395	0.5650496593614053	0.4854426895151578	0.4435516962499468	0.6294679436742002	0.43475348000559827	0.3619876203409853	0.4239456288228038
120	0.4328358558067569	0.6221155512425051	0.1505322972350552	0.24462934281389698	0.4391815856777494	0.32753398947127493	0.32348	0.2437279967960105	0.33402309331298785	0.3170984877964905	0.0277777	0.22942475904304757	0.2543862135736029	0.3269805983308183	0.45544228296259814	0.2195709025842194	0.21162048269697356	0.30767696774018505	0.22787996705265842	0.3082617399787459	0.22703332107412388
100	0.16320623310765373	0.27355734239073926	0.19022254944380088	0.1252446407828505	0.15997	0.17449851224536508	0.11446211182119748	-0.0107527	0.15823478511681568	0.10871213835168912	-0.0833334	0.0907806	0.0816697	0.18952569490645338	0.289813	0.11360414300953167	0.0788851	0.12551686246845917	0.15085913175953947	0.19341849492976226	0.12424690681146106
80	0.12783858665079229	0.2624995667694867	0.15392043630577695	0.0910645	0.0696642	0.0811531	0.046720677256383424	-0.0860219	0.1006717716348614	0.022596085103302233	-0.112745	0.0577535	0.0369026	0.0988896	0.19523270130509726	0.10286380372320292	0.0713273	0.0400827	0.140675	0.014103418809625828	0.10316260461606735
60	0.030175183352494073	0.21778844487574947	0.0803484	0.025390721250307998	0.028013219517055835	0.051815976195925845	0.00304538	0	0.0526589	0.00853631	-0.106209	0.0250795	-0.0127042	0.0559722	0.0894186	0.0379476	0.037317	0.032179097593401526	0.0286442	0.0859638	0.056099318596044584
40	0.00843609	0.0697115	0.056631122028835815	0.0136719	0.016586773839970773	0.019685053788052187	0.00490232	-0.0806456	0.029427	-0.00778311	-0.116013	-0.00141293	-0.00967937	0.024909969115268746	0.050250458288872465	0.021479732287257837	0.031648576171625586	0.010161841712564778	-0.00509229	0.0597717	0.033509
20	-0.00584037	0.0365385	0.0251694	0.0041504	0.0099521	0.00330201	-0.00542228	-0.0645163	0.0152298	-0.0115491	0.031045709674949497	0.000176617	0.00574713	0.016656660230093955	0.026263810227366003	0.0200477	0.0236183	0.000188182	-0.00891152	0.0342513	0.025225924563791545
0	-0.0269306	0.0259616	0.0266215	0.00683596	0.00755618	0.004826	-0.00653645	0.0609321	0.00206506	-0.00928951	0.10294070876205173	0.00141293	0.010284335231881655	0.010954397693651592	0.00136632	0.00620527	0.017949857404333205	0.000752727	-0.00381923	0.0080591	0.019578319384524354
-20	-0.0593771	0.022115377950299792	0.010648596591622818	0.00610353	0.00497604	-0.00177801	0.000148555	-0.0197133	-0.00619517	-0.0123023	0.12254857499602448	-0.000353233	-0.000907441	-0.00195078	-0.006528	-0.00548927	0.00803022	0.00733911	-0.00954805	-0.018133	0.00715362
-40	-0.0574303	-0.0110577	-0.0125847	-0.00170899	-0.00110579	-0.00342901	0.00170839	0.041218743338479524	-0.0152298	0.00477029	0.14869278928552498	0.0021194	0.015426541007771548	-0.00735295	-0.0162441	-0.000238664	0.0014171	0.00771543	-0.00445576	0.010073880952899681	0.00188253
-60	-0.143413	0.012499999999999999	-0.0416263	0.0070801	0.00165868	0.000127001	0.00906189	-0.0232975	-0.0139392	-0.00376602	0.23529380584136783	0.00900746	0.031457971722387464	-0.0165066	-0.0349172	-0.0155131	-0.000944732	0.012796348047860652	0.0420113	-0.00537273	-0.0180723
-80	-0.0801427	-0.00384615	-0.0430784	-0.0322267	-0.00276447	0.00736603	0.015524	0.00358424	-0.0345897	-0.00652777	0.22385608019365216	0.00565172	0.030852972987117196	-0.0229592	-0.0466069	-0.0188545	-0.014171	0.011102707762433188	0.0222788	-0.0315647	-0.0564759
-100	-0.00778715	-0.0274039	-0.055663	-0.0244142	-0.0167711	0.00190501	0.0207235	0.032258166620372467	-0.0472382	0.00376602	0.2843134714262997	0.00300248	0.052934063969158035	-0.0441177	-0.0332473	-0.0303103	-0.0113368	0.0188182	0.021642250606290738	-0.098724	-0.0982681
25 uM icilin
Voltage (mV)	Normalized Current (to 500 uM Ca at +160 mV)
160	0.7912108033875029	1.161291156084673	0.5526605692380695
140	0.5240054932478828	0.5412197122869121	0.3022721140337002
120	0.2886720073243305	0.0519714	0.042075513830866135
100	0.0946152	-0.166667	0.028136345450654555
80	0.12433325703822386	-0.0663084	-0.0172949
60	0.041402151522087434	-0.0716847	-0.0209087
40	0.0200661	-0.102151	-0.0162623
20	0.00876301	-0.0501793	-0.0134229
0	-0.00190501	0.055555691926075686	-0.00671144
-20	-0.012954	0.0340503	0.0121322
-40	-0.012573	0.0716847	0.0296851
-60	-0.00990602	0.10394297415491548	0.045689403314197456
-80	-0.00990602	0.13440865077160594	0.0616936
-100	-0.010922	0.21326232017932004	0.0792465

## Sheet: 3mM_Ca
0 uM icilin
Voltage (mV)	Normalized Current (to 500 uM Ca at +160 mV)
160	2.3601127751336417	7.190212608680347	2.816620719434019	10.74309910734722	4.803765391277808	3.8386817644705378	2.080352214007113	4.341494443102911	1.7290714403941891	1.5937666268349484	1.143757335799785	2.202216202905688	1.5348491104917243
140	1.7497592362555308	4.36427	1.4909688776696448	7.3234607461661705	3.008537992594517	3.1347544125719917	1.2714093085130453	1.843134714262997	1.2144166740937854	0.8796129926994567	0.6559138040144743	1.4953678623218143	1.0331802071504765
120	0.6079371781093417	2.3596307508184027	0.8112797688245259	4.577349507896544	1.905519843001604	1.8995971231054083	0.8079365797594591	0.9101296314837828	0.6201003297640723	0.6473083062215981	0.4098138802797476	0.8835590577033572	0.6157530711262517
100	0.4883822769969433	1.1516156851701924	0.5165861759723653	2.6229388876173036	1.0963382212381563	1.170631856118053	0.4823015176333246	0.6519621412458994	0.2838224621535249	0.42589228863749357	0.2144357721994148	0.4688018824044433	0.36730411892226694
80	0.15343646628609714	0.692385	0.1577586607765636	1.4312932021057452	0.6656769484909253	0.8172455502107427	0.24152722599795476	0.6846379918604857	0.13140270686647737	0.28100441347068006	0.10189094606801134	0.2699253057539194	0.14964213206703142
60	0.0750241	0.24536238515963246	0.10283787823429767	0.6746257724879836	0.35229861823205466	0.4599914400290294	0.0831035	0.1797383811672134	0.0522784	0.12220233059163184	0.042617	0.15940463487373116	0.1315035614741406
40	0.0266215	0.0920413	0.021378549838907895	0.2951490043488213	0.14090498973245483	0.28368674227974355	0.0115491	0.017973838116721343	0.018898	0.0656383	-0.00030012	0.0903291	0.0625299
20	-0.0421103	0.017822345031504098	0.000552893	0.0739144	0.0356534	0.0751164	-0.00602563	-0.0179738	0.00812436	0.0505142	-0.0109544	0.0305146	0.0226731
0	-0.0440465	-0.00683596	-0.00423885	-0.0179071	-0.0196836	-0.00232319	-0.0173236	0.013071871558228155	0.00547511	0.015426541007771548	-0.0138055	0.00728709	0.0033413
-20	-0.0246854	-0.0205078	-0.00571323	-0.0872493	-0.0525144	-0.0268457	-0.0163194	-0.0424836	0.00158955	-0.00241984	-0.00795317	-0.0101716	-0.00238664
-40	-0.0121007	-0.010254	-0.0127165	-0.101727	-0.0666271	-0.074342	-0.0210897	-0.127451	-0.00229601	-0.0108893	0.016656660230093955	-0.0204949	-0.00930792
-60	0.015004832721537537	-0.010254	-0.00663472	-0.102489	-0.0823741	-0.0500776	-0.0426815	-0.0163399	0.00264925	-0.0199636	0.028961602327983952	-0.021254	-0.00883056
-80	0.0251694	-0.0581056	-0.00903059	-0.136271	-0.0585309	-0.0394942	-0.00401709	-0.00653594	0.010597013025044245	-0.0356926	0.029261687247472704	-0.0144223	-0.00739858
-100	0.011616641310871357	-0.00634768	0.014559537649051716	-0.134367	-0.0395157	-0.158235	-0.0130555	0.00163399	0.00282586	-0.0287356	0.0337635	-0.0226203	-0.0157518
25 uM icilin
Voltage (mV)	Normalized Current (to 500 uM Ca at +160 mV)
160	6.7148004729564565	6.603368800471355	3.8681113168398817	1.4888596227575273	1.5444296821245798
140	5.266388865173493	3.6230721242158523	2.478586116099258	0.5283253068163829	0.8704816783626762
120	2.9542469595238625	2.287976986795134	1.715027401211422	0.156588	0.3060997935838645
100	1.905579459374748	1.2658649013967351	1.33273	0.11903236686268347	0.143825
80	0.9967557338953297	1.058652479811458	0.7062487788084892	0.0751112	0.12274092400059171
60	0.5068142452987965	0.5076924409940041	0.457409	0.029280687947834904	0.0606174
40	0.287151	0.22836446816622186	0.19669696772332684	0.00381923	0.0470633
20	0.0713823	0.11971146847814784	0.0761489	0.010821113831229768	0.00978916
0	0.000324465	0.00865385	0.00283945	0.021005696953288657	0.000376507
-20	-0.0476963	-0.0548076	-0.0356222	-0.00509229	-0.0131777
-40	-0.104153	-0.0615385	-0.0565309	-0.00509229	-0.0361445
-60	-0.169046	-0.322116	-0.0856998	0.00572882	-0.0444276
-80	-0.18819	-0.18125	-0.0211669	-0.00700191	-0.0512048
-100	-0.282284	-0.118269	-0.0567891	-0.0273711	-0.0941264
