# Supplementary material for: Conservation of the cooling agent binding pocket within the TRPM subfamily
Source: eLife. 2024 Nov 1;13:RP99643. doi: 10.7554/eLife.99643 (PMC11530238; doi:10.7554/eLife.99643)
Supplement: Figure 7—source data 2. [file elife-99643-fig7-data2.xlsx]

## Sheet: Avg&SEM
0 uM icilin
	0 uM Ca		20 uM Ca		500 uM Ca		3 mM Ca
Voltage (mV)	Avg	SEM	Avg	SEM	Avg	SEM	Avg	SEM
160	0.0642904	0.0392273	0.304286	0.204777	1		4.07346	1.53606
140	0.0436177	0.0421403	0.238449	0.228302	0.756043	0.0802071	3.21084	1.00251
120	0.00828815	0.0531577	-0.016322	0.068153	0.634995	0.109159	2.37436	0.718052
100	0.0557908	0.029047	0.0987214	0.104323	0.458079	0.13723	1.59063	0.488195
80	-0.0341654	0.028653	0.108981	0.0776537	0.281716	0.0745552	0.856684	0.484501
60	0.0174536	0.0473002	0.124736	0.0657086	0.328391	0.100911	0.794644	0.311336
40	0.0442257	0.0322487	-0.0189185	0.0488234	0.298109	0.139731	0.602526	0.190292
20	0.0324247	0.0299724	0.0316478	0.0310552	0.146621	0.0680117	0.329305	0.128959
0	0.0676	0.0458385	0.100642	0.0636153	0.195113	0.0991778	0.18645	0.121294
-20	0.0453689	0.0238015	0.110751	0.0895451	0.186901	0.0982761	0.165698	0.0827877
-40	0.0142848	0.0152184	-0.0242288	0.0702405	0.116986	0.0712948	0.0507611	0.125746
-60	0.0520584	0.0411145	-0.035418	0.0595998	0.152542	0.106151	0.0411215	0.0835886
-80	0.0097679	0.0219378	-0.0740308	0.0698131	0.140584	0.0929317	0.0081775	0.105798
-100	0.0263339	0.02701	-0.0897337	0.0705063	0.13194	0.0987807	-0.088441	0.195076
25 uM icilin
	0 uM Ca		20 uM Ca		500 uM Ca		3 mM Ca
Voltage (mV)	Avg	SEM	Avg	SEM	Avg	SEM	Avg	SEM
160	0.672066	0.581432	0.236413	0.243501	0.858815	0.258541	4.73862	1.65504
140	0.677717	0.543066	0.12848	0.162406	0.751305	0.185007	3.48539	1.3399
120	0.732206	0.622048	0.0586522	0.144121	0.142445	0.183341	2.49809	1.15626
100	0.803278	0.646512	0.165789	0.149402	0.132623	0.1163	1.93966	0.819221
80	0.702502	0.567289	0.0283308	0.142678	0.109704	0.169345	1.67638	0.67313
60	0.735089	0.603683	0.168815	0.0630345	0.00911404	0.0961431	1.24825	0.506143
40	0.699412	0.555882	0.144231	0.0813562	0.0945769	0.101219	0.806247	0.34056
20	0.699792	0.552527	0.0799675	0.167582	-0.00896813	0.124714	0.683219	0.334593
0	0.727461	0.535425	0.130967	0.0851989	-0.155629	0.180758	0.690137	0.241599
-20	0.66072	0.44925	0.251377	0.0283521	-0.0856801	0.123453	0.457973	0.196235
-40	0.703592	0.52446	0.168589	0.144592	-0.130668	0.110991	0.354172	0.137697
-60	0.695978	0.517959	0.130358	0.110994	-0.186016	0.112852	0.509379	0.273417
-80	0.713892	0.471117	0.207343	0.148917	-0.210552	0.137259	0.327475	0.127845
-100	0.756619	0.551045	0.15249	0.0997093	-0.174064	0.079364	0.241591	0.0859599

## Sheet: 0uM_Ca
0 uM icilin
Voltage (mV)	Normalized Conductance (to 500 uM Ca at +160 mV)
160	0.028011176907116565	-0.0158013	0.3148937214517321	-0.166016	-0.0166976	-0.0446719	0.026892837862424197	0.40000137313596795	0.031328328613177595	0.00575817	-0.150944	0.24699586615783678	0.2276705341699597	-0.00633713	0.0418435	-0.333333	-0.0129032	0.14697031757734633	0.0638297	0.34722171232899574	0.21538437163318336
140	0.012605016987485295	0.0993222	0.0978724	0.48047027350487514	0.018552923710678366	0.059097153150856334	-0.0252379	-0.0190476	0.1065165250619944	-0.0786948	-0.54717	0.10680904921630245	0.026269711010390495	-0.0405577	0.0236508	-0.0644442	0.032258034510022786	-0.109091	0.25531903471547623	0.26388976961355287	0.21758191266873692
120	-0.00980392	0.1670423016525227	-0.102128	0.259766	0.1966603359726086	0.001396	0.031444	-0.0571431	0.0526318	-0.0230327	-0.92453	-0.0320427	0.0490368	-0.0392903	-0.0406308	-0.106667	0.23225826705734615	0.2939400890199612	0.0496454	0.037037049398084956	0.13846092908295837
100	-0.0168067	0.0835212	0.0510639	0.1074222957513464	0.10575179221057138	0.00186133	0.0442698	0.00952383	0.0952383	-0.132438	0.43396309822564083	-0.012016	-0.0210158	-0.0215463	0.021831422163738342	-0.126667	-0.129032	0.2666672128013981	0.0638297	0.15277778704856373	0.1934065847011851
80	0.00280112	0.19187326590888748	-0.0978724	-0.109375	0.12987039910121978	-0.0204746	0.0330989	-0.228572	0.0538848	-0.249521	-0.245283	-0.0614152	-0.0472855	-0.00887201	-0.0200121	-0.0422221	-0.258065	0.0878791	-0.0638297	0.10185196928180705	0.1340658470118512
60	-0.047619	0.24604850980041168	-0.0425533	0.20507867225175122	0.1929501925957629	-0.0558399	-0.00992967	-0.104762	0.0902254	-0.044146	-0.773584	-0.00400534	-0.0192645	-0.0456274	-0.0448757	-0.051111	0.2451606902004558	0.21363698424401298	0.19148933994580503	0.0648149	0.1604395082071107
40	0.026610630682477897	0.0948081	-0.0893617	-0.251954	0.0389611	-0.00325733	0.029375262842366162	-0.209524	0.0614036	-0.0230327	0.33962350124796825	-0.0440587	-0.0647986	-0.0202789	0.020618576306160184	0.013333333333333332	0.2645156039253988	0.11363643810928155	0.2624111662150417	0.22685205271888048	0.14285680334621964
20	0.00700278	0.0519186	-0.0680851	-0.232423	-0.0723565	-0.0176826	0.023996725095965423	-0.180953	0.0776942	-0.0729366	0.32075503777909264	-0.0173565	0.026269711010390495	-0.00506971	0.010915722011165368	0.0222222	0.32903353332403146	0.0954545	0.0212766	0.1898143358242081	0.17142800557703275
0	0.021008395301054583	0.0993222	-0.0212766	0.0859376	-0.0723565	-0.00418799	0.031444	-0.219048	0.0551377	-0.0748564	0.8490604533491116	-0.0453939	0.015761801355940762	-0.0240812	-0.0151607	-0.0288888	0.0774194	0.0424243	0.3191497520323125	0.2314811415526638	0.0967029
-20	0.0448179	0.0519186	-0.0851064	0.0117188	0.018552923710678366	-0.0120986	0.025237937585936406	-0.0571431	0.0601506	-0.0556623	0.3584912846251675	-0.0520696	-0.028021	-0.0126743	0.0175864	-0.0599998	0.18709687921492021	0.10606100324950164	0.2198581215808579	0.0601852	0.15384609290829582
-40	-0.0224089	0.0632052	-0.131915	0.13281284100109123	0.00556587	-0.00604932	0.00951594	-0.00952383	0.0601506	-0.0307102	0	-0.0534045	-0.0262697	-0.0430926	0.00545785	-0.0711109	0.012903237058741454	0.0378789	0.13475177667569915	0.11574073765047876	0.11648314215096012
-60	0.028011176907116565	0.12866813666061855	0.012765972458686497	-0.0703127	0	0.00465333	0.011584615109297683	-0.161905	-0.0250627	-0.0172745	0.7924564231258375	-0.0493992	-0.0875655	-0.0152091	-0.0163736	-0.0377776	0.1290323705874145	0.10151552387974112	0.14184390817526457	0.16203713283515836	0.0615384
-80	0.0448179	0.18058631603785097	0.012765972458686497	0.0136719	0.020408196019687568	0.010237318497223261	0.012825827599268662	-0.0666668	0.038847152774954714	0.0249521	-0.301887	-0.0186916	-0.0350263	-0.0583017	0.00121286	-0.0377776	0.0645163	-0.0757576	0.1205672580397771	0.0648149	0.1890107104379238
-100	0.0658261	0.0496613	-0.0638299	-0.142579	0.018552923710678366	0.012098647608281072	0.014067040089239641	-0.209524	0.0513783	0.032629616305295345	0.24528322417861928	-0.0146863	-0.0577933	0.011406845322393487	0.00303214	-0.0933333	0.17419375842984047	-0.103031	0.0851063	0.30092581776675664	0.1736263388047405
25 uM icilin
Voltage (mV)	Normalized Conductance (to 500 uM Ca at +160 mV)
160	-0.0103093	1.828707025735331	0.19780166677229227
140	0.01698	1.754631591945986	0.2615382787248875
120	-0.012735	1.9675963781635168	0.24175803282844283
100	0.0339599	2.087962700290695	0.28791193992014696
80	-0.00667072	1.8240679244527362	0.2901094809557006
60	-0.0327472	1.9259279036935923	0.3120872678876988
40	0.018192862732411483	1.8009224802838195	0.27912019139362443
20	0.032747231609273286	1.7963000664159106	0.27032923505925593
0	-0.0103093	1.768515520964399	0.4241753279675518
-20	-0.0194057	1.5092598464090352	0.4923070219912542
-40	-0.0224378	1.7222246326265656	0.41098849736992205
-60	-0.0157671	1.7037016023255582	0.39999920780784587
-80	-0.00303214	1.6018533042749818	0.5428560111540656
-100	-0.000606429	1.828707025735331	0.44175724063628874

## Sheet: 20uM_Ca
0 uM icilin
Voltage (mV)	Normalized Conductance (to 500 uM Ca at +160 mV)
160	0.00267023	0.21515196198902267	0.6950355335139834
140	0.00667555	0.013636383495808415	0.6950355335139834
120	0.022696910927491737	0.0772731	-0.148936
100	-0.0547395	0.053030447011277675	0.29787310189682503
80	-0.0427236	0.21363698424401298	0.15602842681118667
60	-0.00667555	0.1893946096502007	0.19148933994580503
40	-0.0307076	-0.09697	0.0709221
20	0.013351155213982878	-0.0106061	0.0921985
0	0.050734129944128174	0.0242425	0.22695025308042335
-20	-0.0307076	0.0863641	0.2765964517613375
-40	-0.0280374	-0.14394	0.0992909
-60	-0.0160214	-0.14697	0.0567376
-80	0.0280374	-0.207577	-0.0425533
-100	0.017356458466676612	-0.222728	-0.0638297
25 uM icilin
Voltage (mV)	Normalized Conductance (to 500 uM Ca at +160 mV)
160	0.580645	-0.234042	0.36263704924266427
140	-0.193549	0.3262411166215042	0.2527465301983649
120	0.1677421980373006	-0.22695	0.23516461752962797
100	0.3612901725501139	-0.12766	0.2637358197604411
80	-0.180645	-0.0354609	0.3010987705177768
60	0.1290323705874145	0.0851063	0.2923070219912542
40	0.10322589646993163	0.0283688	0.3010987705177768
20	0.13548393097995443	-0.234042	0.33846092908295833
0	-0.032258	0.1702126898103175	0.25494486342607264
-20	0.2451606902004558	0.20567360294493583	0.3032963115533303
-40	-0.109677	0.3758857814816708	0.23955969960073512
-60	-0.0903228	0.2198581215808579	0.2615382787248875
-80	-0.0903228	0.3475177667569917	0.3648345902782179
-100	-0.00645163	0.12765964517613376	0.33626338804740474

## Sheet: 500uM_Ca
0 uM icilin
Voltage (mV)	Normalized Conductance (to 500 uM Ca at +160 mV)
160	1	1	1	1	1	1	1	1	1	1	1	1	1	1	1	1	1	1	1	1	1
140	0.43277297349144567	0.9638820858725986	0.8936171518146652	1.214847407511704	0.7680892895356302	0.685434	0.7087303930779624	0.9619057754098811	0.8558884507500305	0.6890613108992542	1.8679261964512817	0.5020043600244469	0.5043784008989105	0.8795946896671448	0.6197697853049055	0.39999919900676834	1.077419654899772	0.7954561590344338	0.6312055831075208	0.10185196928180705	0.32307655744977504
120	0.6764704397562686	0.9006777702741185	0.33191454769113726	0.24218803900172478	1.243045153006634	0.4239176924638085	0.6230862838787032	0.26666678109466396	0.5288245682977176	0.3186188097577175	2.396228211562919	0.20427243896687636	0.4868647973032686	0.6096329730371779	0.6537292944483547	1.053330129360407	0.6903237058741454	0.7697004450998061	-0.0283688	0.5833336114569114	0.3604387160149566
100	0.3613442578261067	0.37245958194673845	0.5191497716138572	0.1503910732514344	0.5324677669591269	0.320149	0.3566409267560852	0.17142881663142284	0.48245863652994025	0.0211133	3.0943423173443785	0.12550084938666103	0.19089285037938564	0.49049311538918383	0.6112799080190432	0.5755536865713484	0.5032254313752849	0.2666672128013981	0.20567360294493583	0.0925926	0.17582387984029405
80	0.40756283855073777	0.5101567903143129	0.6425534460385971	0.1269534302509768	0.11131767601112776	0.1391343216991528	0.1625983887949367	-0.0380953	0.32581496086110096	0.00575817	1.3962282115629188	0.10947944388032552	0.19789854432057774	0.3447403766206475	0.4663443252908285	0.0777776	-0.0580645	0.4575768001966085	0.5177309678408917	-0.273148	0.2857136066924393
60	0.24089617188407111	0.5620749696915454	0.27234088894206143	0.3593762540040128	0.0445269	0.11121446889733864	0.0740588	0.00952383	0.2744361785257757	0.21689128419421347	2.2452886649120303	0.044058720770752235	0.12959713156665445	0.2750322073697772	0.25045575165141665	0.5155536865713485	0.1677421980373006	0.20606100324950166	0.3262411166215042	0.37963034038988475	0.19120825147347736
40	0.14705861565877618	0.16478523713823096	0.1063830015675664	0.1679693055017776	0.0760666	0.018613291110578106	0.092677	-0.0761905	0.263158	0.2706341409417332	3.018872544018934	-0.0226969	0.12784602371002562	0.0988593	0.21285634970250455	0.47110977612239174	0.14193572391981768	0.16212173343163758	0.4184390817526458	0.43055532378590716	-0.0307692
20	0.0616244	0.16478523713823096	0.11914900470269921	0.029296983350346723	0.0222635	-0.0325733	-0.0124121	-0.161905	0.21428603692110343	-0.0575817	1.415093954665089	-0.0440587	0.061296	0.1292776412327428	0.2571248081908517	0.2933325323401017	0.0709679	0.0878791	0.0709221	0.19907418223324333	0.19120825147347736
0	0.5364158172924017	0.18735832323051513	0.11489372145173216	0.158203	0.0890541	-0.0344346	-0.0273065	0.038095254442094856	0.11152892393999757	-0.174665	2.075476574242208	-0.105474	0.0718036	0.1292776412327428	0.11340215875458483	0.21555528855781167	0.012903237058741454	0.1318183555883236	0.2907791809397208	0.087963	0.0747252
-20	0.5280104196640869	-0.00451466	0.11489372145173216	0.00390626	0	0.022801294190066136	-0.0475796	0.057143053305138275	0.18546372707110947	0	2.056604030223274	-0.0841119	-0.0875655	0.0925224	0.14432988113297454	0.28666586567343505	0.11612924980233477	0.0454547	0.1631205583107521	0.2129631174760619	0.11868147537866784
-40	0.3431371064229354	-0.0790065	0.034042572772199776	0.11328170650146081	0.0148423	-0.00186133	-0.029789	0.038095254442094856	0.11278191073711218	-0.0959693	1.4716979848883631	-0.034713	-0.0472855	0.10266156221732893	0.0964222	0.21333253234010172	-0.0129032	-0.0348486	0.0921985	0.046296395184679616	0.11428560111540655
-60	0.5084028734848829	0.00225733	0.14042557433976618	-0.0683596	-0.00556587	0.00604932	-0.0682665	0	0.0714288	0.00575817	2.1698120906698226	0.014686256298214123	-0.248686	0.14955640629711184	0.13826565184508377	0.17999919900676836	0.11612924980233477	-0.0272728	-0.163121	0.18518524699042474	0.0967029
-80	0.30672229878790624	-0.0722345	0.2553200627026563	0.1640627970009504	0.011131767601112775	-0.00744532	-0.0446835	-0.142857	0.1416042205871061	0.0518236	1.8867987404702156	-0.0320427	-0.126094	0.04436	0.13341435584914071	0.16888862189114504	0.16129040509743733	-0.228788	-0.12766	0.17129631174760618	0.23736215856518156
-100	0.0658261	-0.119638	0.25106370577606807	-0.0742187	0.10946193558741707	-0.0116333	-0.0670253	-0.0857142	0.1604012809915489	0.0710174	2	-0.108144	-0.248686	0.1673006112547626	0.10188005753181517	0.10666666666666666	0.1290323705874145	-0.0787881	-0.148936	0.24537007679548237	0.3054938525888839
25 uM icilin
Voltage (mV)	Normalized Conductance (to 500 uM Ca at +160 mV)
160	0.9869692034424516	1.2285722132205532	0.36090265638621266
140	0.8762200123112429	0.9904773020624502	0.38721854095243263
120	0.5062822562113911	0	-0.0789472
100	0.35877041880030797	0.0666668	-0.027569
80	0.41833402381403645	0.0761905	-0.165414
60	0.19125197290184717	-0.0285715	-0.135338
40	0.2010238123592132	0.19047627221047425	-0.10777
20	0.20241931020139114	0	-0.229324
0	0.17496557380623715	-0.447618	-0.194236
-20	0.16100506035695894	-0.2	-0.218045
-40	0.0912052	-0.247619	-0.235589
-60	0.037691859987286205	-0.32381	-0.27193
-80	0.0172173	-0.457144	-0.19173
-100	-0.0307119	-0.304762	-0.186717

## Sheet: 3mM_Ca
0 uM icilin
Voltage (mV)	Normalized Conductance (to 500 uM Ca at +160 mV)
160	2.106382848185335	13.06255060016192	6.161412636421999	13.880389733027174	8.136123265240384	4.932314321720395	3.0691079409445003	-7.73584	1.8811724904594391	1.4535899604832907	1.4562756402642376	1.9781698237760281	2.57333
140	1.3787237371273964	9.63871	3.610394821313931	9.831081024416179	6.0997175469835385	4.810764665230294	2.155477300715363	-3.05661	1.5100121753442064	0.6970217278775865	1.1204053103328553	1.6785934432966254	2.2666586567343505
120	0.4042557433976618	6.539082685064592	2.708718970682645	7.751504101790832	4.653286685337795	3.4047635179388505	1.571979078745278	-1.33962	0.9092142812456389	0.7845897458557956	0.7477820314855593	1.1067311349418343	1.6244383034963354
100	0.39148974026252903	3.714857967545496	2.1929501925957626	5.217300147768461	3.3988463270668725	2.8182988468365924	1.1401184430822875	-1.20755	0.5367161219844367	0.553415	0.5754109294909865	0.7174055599515614	0.6288870199046818
80	-0.178724	2.2558696187827803	0.9165150866680933	3.8282933832939454	2.6487352249035867	2.4185490828443794	0.6429958074469704	-3.37736	0.2923896880128202	0.6094568661860694	0.27122991036757516	0.4245004218708332	0.38444310945572513
60	0.30212771831659935	1.583990988771164	0.879407	2.8073491746938544	2.082755452953826	2.032584883757696	0.34165156148385933	-1.58491	0.10280369783971857	0.44658489779943694	0.21419545533454548	0.3462707055516453	0.7755536865713484
40	0.2638297089112009	0.812503	0.0779224	1.78687	1.3016147841933683	2.0538865626877336	0.2859888475322052	0.13207584382374746	0.061415227361318984	0.28371292941280446	-0.0494299	0.373559	0.4488878208979134
20	-0.140426	0.3691414692527016	0.00371058	1.1112137979849146	0.9598675125344117	1.1666689251143905	-0.0403072	-0.0943396	0.16822427657762143	0.2259194263133309	-0.0722436	0.16798065951744973	0.455554
0	0.0978724	0.5097673272554472	0.1280146586775091	0.683108	0.8179564956737264	0.6416024138289271	0.0786948	-0.905664	0.0093458	0.21190866968828515	-0.0735109	0.18920557131802937	0.035555448756458004
-20	-0.00851064	0.1855475377521208	-0.00371058	0.7431361465809465	0.6942498292456684	0.4172933859099964	0.0767756	-0.283019	-0.0093458	0.14185614907773303	-0.116603	0.07641	0.2399991990067684
-40	-0.12766	0.14843817100214723	0.057513976567515515	0.49278685280013684	0.5759208057814881	0.4498751078408788	0.1650675928103942	-1.26415	0.046728971063104856	0.0630473	-0.163498	0.11582780675255636	0.1
-60	-0.0936172	0.0703127	0.0389611	0.4313631430905246	0.3781544812200061	0.18546372707110947	0.21689128419421347	-0.754718	-0.0146863	-0.00700525	-0.23194	0.0776229	0.237777
-80	0.025532006270265625	0.33789151325284245	-0.103896	0.36388948059637405	0.24658715032644646	0.17669191611221777	0.1669867581740947	-1.11321	-0.0200267	0.0700525	-0.286439	0.040024175603187856	0.20222195522447836
-100	0.21276569637066964	0.1523439755007216	-0.133581	0.3127038944788939	0.2019032024266502	0.3859651024657732	0.15739023951515824	-2.3585	-0.012016	0.0490368	-0.254753	0.057004367346760336	0.0799998
25 uM icilin
Voltage (mV)	Normalized Conductance (to 500 uM Ca at +160 mV)
160	7.528005371377223	9.205389616201394	4.798252864840937	0.702127	1.4593367767285634
140	7.029386077834486	5.706524657656852	3.6428581107633105	-0.12766	1.1758191266873692
120	4.7941157168314925	4.83294	3.239350289758843	-0.907802	0.5318675137841434
100	3.8221236123521476	2.9819288381894666	2.9147887673844015	-0.354609	0.33406505481969706
80	2.445375011989681	3.6681610701122023	1.8345867718199929	-0.113475	0.5472518854173267
60	2.113445102404499	2.2618406385523544	1.7606542271366046	-0.283688	0.38901071043792385
40	1.5784276605733842	1.1106075522973402	1.1867194240054926	-0.38298	0.5384609290829584
20	1.0966393554347333	1.5575535178148623	0.8947382684932993	-0.326241	0.1934065847011851
0	1.057424263076325	1.243785749737598	0.9060169564255096	-0.00709221	0.2505489891628113
-20	0.4677868815217555	1.0225706451429175	0.6842102885844502	-0.141844	0.2571424044616262
-40	0.7787083453230146	0.41986363229538737	0.3145367246184353	-0.0851063	0.34285680334621965
-60	0.6778688152175558	1.4830638796449231	0.26817079285065787	-0.106383	0.22417532796755177
-80	0.679272	0.4966127759289846	0.11403534922377154	-0.0283688	0.3758238798402941
-100	0.48739442770095964	0.12866813666061855	0.16792010515332603	0.0283688	0.39560412573673864
